# Supplementary material for: Drive: Theory and Construct Validation
Source: PLoS One. 2016 Jul 13;11(7):e0157295. doi: 10.1371/journal.pone.0157295 (PMC4943631; doi:10.1371/journal.pone.0157295)
Supplement: S1 Data — (ZIP) [file pone.0157295.s003.zip]

Archive with 3 entries (3 files):
- British sample.sav
- Norwegian sample.sav
- Online sample.sav
